# Supplementary material for: Derivatization-Enhanced Analysis of Glucocorticoids for Structural Characterization by Gas Chromatography-Orbitrap High-Resolution Mass Spectrometry
Source: Molecules. 2023 Dec 29;29(1):200. doi: 10.3390/molecules29010200 (PMC10780989; doi:10.3390/molecules29010200)
Supplement: Supplementary file 1 [file molecules-29-00200-s001.zip]

Archive with 1 entries (1 files):
- molecules-2700389-supplementary.pdf
